# Supplementary material for: Unraveling the Prevalence and Multifaceted Roles of Accessory Peptide Deformylases in Bacterial Adaptation and Resistance
Source: Mol Biol Evol. 2025 Nov 29;42(12):msaf311. doi: 10.1093/molbev/msaf311 (PMC12690207; doi:10.1093/molbev/msaf311)
Supplement: msaf311_Supplementary_Data [file msaf311_supplementary_data.zip › Table_S2.xlsx]

## Sheet: Plasmid
Table S2-A: List of plasmid encoding a PDF gene
Accession Number	Organism Name	Replicon Name	Replicon Size (bp)	PDF per Replicon	Mobility Type
CP023135.2	Klebsiella pneumoniae subsp. pneumoniae strain KpvK54	plasmid pKpvK54	211454	1	pMOBless
CP024249.1	Escherichia coli O182:H21 strain D181	plasmid unnamed1	167230	1	pCONJ
CP024250.1	Escherichia coli O182:H21 strain D181	plasmid unnamed2	99099	1	pdCONJ
CP025968.1	Escherichia coli strain 2407 a	plasmid p2407a_135	135437	1	pOriT
CP031369.2	Klebsiella pneumoniae strain KpvST101_OXA-48	plasmid pKpvST101	292699	1	pCONJ
CP032834.1	Klebsiella pneumoniae strain INF237	plasmid pINF237_01-VP	133713	1	pMOBless
CP034054.1	Klebsiella pneumoniae strain KP_NORM_BLD_2015_112126	plasmid unnamed1	299188	1	pMOBless
CP034201.2	Klebsiella pneumoniae subsp. pneumoniae strain KpvST383_NDM_OXA-48	plasmid pKpvST383L	372826	1	pCONJ
CP035906.1	Klebsiella pneumoniae strain BA4656	plasmid unnamed1	216620	1	pMOBless
CP041024.1	Klebsiella pneumoniae strain KP1692	plasmid pKP1692	202516	1	pMOBless
CP043375.1	Klebsiella pneumoniae strain WCHKP090249	plasmid pVir_090249	209918	1	pOriT
CP043737.1	Escherichia coli strain CVM N17EC0616	plasmid pN17EC0616-1	179651	1	pCONJ
CP043759.1	Escherichia coli strain CVM N55972	plasmid pN55972-1	110887	1	pCONJ
CP043927.1	Klebsiella quasipneumoniae subsp. quasipneumoniae strain M17277	plasmid p17277A_477	477340	1	pCONJ
CP046887.1	Klebsiella pneumoniae strain WCHKP090276	plasmid pVir_090276	280638	1	pCONJ
CP046893.1	Klebsiella pneumoniae strain SCKP090351	plasmid pVir_090351	227750	1	pOriT
CP046897.1	Klebsiella pneumoniae strain SCKP090421	plasmid pVIr_090421	215442	1	pMOBless
CP048869.1	Escherichia coli strain 78-Pyelo	plasmid p78-Pyelo_2	65184	1	pCONJ
CP050276.1	Klebsiella pneumoniae strain 10553	plasmid unnamed1	404774	1	pOriT
CP050281.1	Klebsiella pneumoniae strain 9949	plasmid unnamed1	237416	1	pOriT
CP050295.1	Mesorhizobium loti strain 582	plasmid p_1	655882	2	pCONJ
CP051513.1	Uncultured bacterium isolate Z-I	plasmid unnamed	14573	1	pMOBless
CP052031.1	Staphylococcus aureus strain ER09772.3	plasmid pER09772.3A.2	262606	1	pMOBless
CP052144.1	Klebsiella pneumoniae strain F17KP0012	plasmid pF17KP0012-1	229470	1	pOriT
CP052159.1	Klebsiella pneumoniae strain F16KP0084	plasmid pF16KP0084-1	228970	1	pOriT
CP052163.1	Klebsiella pneumoniae strain F16KP0082	plasmid pF16KP0082-1	232142	1	pOriT
CP052178.1	Klebsiella pneumoniae strain F16KP0045	plasmid pF16KP0045-1	231763	1	pMOBless
CP052190.1	Klebsiella pneumoniae strain F16KP0019	plasmid pF16KP0019-1	229513	1	pOriT
CP052204.1	Klebsiella pneumoniae strain F16KP0002	plasmid pF16KP0002-1	229504	1	pOriT
CP052232.1	Klebsiella pneumoniae strain E17KP0033	plasmid pE17KP0033-1	218755	1	pMOBless
CP052236.1	Klebsiella pneumoniae strain E17KP0029	plasmid pE17KP0029-1	330799	1	pCONJ
CP052259.1	Klebsiella pneumoniae strain E16KP0290	plasmid pE16KP0290-1	236911	1	pMOBless
CP052304.1	Klebsiella pneumoniae strain E16KP0172	plasmid pE16KP0172-1	230603	1	pOriT
CP052357.1	Klebsiella pneumoniae strain D16KP0144	plasmid pD16KP0144-1	231094	1	pOriT
CP052363.1	Klebsiella pneumoniae strain D16KP0122	plasmid pD16KP0122-1	218572	1	pMOBless
CP052432.1	Klebsiella pneumoniae strain C16KP0122	plasmid pC16KP0122-1	179285	1	pOriT
CP052495.1	Klebsiella pneumoniae strain B17KP0067	plasmid pB17KP0067-1	231026	1	pOriT
CP052563.1	Klebsiella pneumoniae strain A16KP0135	plasmid pA16KP0135-1	228146	1	pOriT
CP056494.1	Escherichia coli strain RHBSTW-00457	plasmid pRHBSTW-00457_3	74158	1	pCONJ
CP056571.1	Escherichia coli strain RHBSTW-00372	plasmid pRHBSTW-00372_3	78143	1	pCONJ
CP056868.1	Escherichia coli strain RHBSTW-00087	plasmid pRHBSTW-00087_2	151919	1	pCONJ
CP056872.1	Escherichia coli strain RHBSTW-00082	plasmid pRHBSTW-00082_3	72712	1	pCONJ
CP056875.1	Escherichia coli strain RHBSTW-00081	plasmid pRHBSTW-00081_3	75466	1	pCONJ
CP057164.1	Escherichia coli strain RHB34-C18	plasmid pRHB34-C18_2	97952	2	pCONJ
CP057694.1	Escherichia coli strain RHB17-C10	plasmid pRHB17-C10_2	96864	1	pMOBless
CP057697.1	Escherichia coli strain RHB17-C09	plasmid pRHB17-C09_2	184480	1	pCONJ
CP057797.1	Escherichia coli strain RHB14-C22	plasmid pRHB14-C22_2	127110	2	pMOB
CP057813.1	Escherichia coli strain RHB14-C15	plasmid pRHB14-C15_2	127110	2	pMOB
CP058778.1	Shigella flexneri strain STLIN_12	plasmid unnamed2	85611	1	pCONJ
CP058799.1	Klebsiella pneumoniae strain BA27935	plasmid pvirulence_VBA27935	304108	1	pCONJ
CP062994.1	Klebsiella pneumoniae strain CriePir200	plasmid unnamed1	302447	1	pCONJ
CP066322.1	Salmonella enterica strain UWI_PP98 isolate CFSAN103862	plasmid pUWI-PP98.1	144839	2	pCONJ
CP067778.1	Klebsiella pneumoniae strain ARLG-3254	plasmid pC308_1	223720	1	pOriT
CP069366.1	Klebsiella pneumoniae strain SP4663	plasmid pIncHI1B_vir	228289	2	pOriT
CP072940.1	Klebsiella pneumoniae strain KP2723	plasmid p2723-175k	175722	1	pMOBless
CP073289.1	Klebsiella pneumoniae strain 90515	plasmid pVir_090515	218309	1	pMOBless
CP073292.1	Klebsiella pneumoniae strain 135077	plasmid pVir_135077	172176	1	pCONJ
CP076672.1	Klebsiella pneumoniae strain ZY393	plasmid pZY1393-1	195075	1	pOriT
CP082377.1	Salmonella enterica subsp. enterica serovar 4,[5],12:i:- strain FSIS1702343	plasmid pF18S045-1	163707	1	pCONJ
CP086672.1	Klebsiella pneumoniae strain SCPM-O-B-8923 (3TKP/19g)	plasmid pB-8923_OXA-48	327685	1	pCONJ
CP088375.1	Escherichia coli strain F16EC0617	plasmid pF16EC0617-1	213899	1	pOriT
CP088571.1	Escherichia coli strain E16EC0256	plasmid pE16EC0256-2	72146	1	pCONJ
CP088646.1	Escherichia coli strain C16EC0702	plasmid pC16EC0702-1	68437	1	pCONJ
CP088772.1	Escherichia coli strain B16EC0771	plasmid pB16EC0771-1	211329	1	pdCONJ
CP089858.1	Klebsiella pneumoniae strain KPN165	plasmid pKPN165_1	163942	1	pCONJ
CP089860.1	Klebsiella pneumoniae strain KPN115	plasmid pKPN115_1	234056	1	pOriT
CP089866.1	Klebsiella pneumoniae strain KPN49	plasmid pKPN49_1	160788	1	pCONJ
CP089869.1	Klebsiella pneumoniae strain KPN8	plasmid pKPN8_1	232936	1	pOriT
CP090259.1	Escherichia coli strain E-R300-1	plasmid punnamed1	70359	1	pCONJ
CP091565.1	Salmonella enterica strain 143	plasmid p143-3	70486	1	pCONJ
CP094368.3	Klebsiella pneumoniae strain SCPM-O-B-8922 (20PKP/19c)	plasmid pB-8922_OXA-48	327418	1	pCONJ
CP095456.1	Escherichia coli strain JH51	plasmid pJH51-2	117764	1	pCONJ
CP097365.1	Escherichia coli strain AGR6137	plasmid pAGR6137b	158302	1	pCONJ
CP097471.1	Klebsiella pneumoniae strain 16HN-12	plasmid p16HN-12_Vir	226986	1	pOriT
CP107259.1	Escherichia coli strain 2020CK-00232	plasmid unnamed1	230803	1	pOriT
CP110411.1	Escherichia coli strain 8R	plasmid p8R-1	193052	2	pCONJ
CP110764.1	Klebsiella pneumoniae strain INF079	plasmid pINF079.1	233932	1	pOriT
CP118028.1	Streptomyces enissocaesilis strain NBF 715	plasmid unnamed	218019	1	pMOBless
CP119493.1	Salmonella enterica subsp. enterica serovar Schwarzengrund strain FSIS1609433	plasmid pFSIS1609433-2	144837	2	pOriT
CP119497.1	Salmonella enterica subsp. enterica serovar Schwarzengrund strain FSIS1608447	plasmid pFSIS1608447-2	136840	2	pCONJ
CP122914.1	Escherichia coli strain ETEC1706	plasmid unnamed10	130537	1	pCONJ
CP128655.1	Klebsiella pneumoniae strain hvKP5	plasmid phvKP5_1	225988	1	pMOBless
CP128657.1	Klebsiella pneumoniae strain hvKP4	plasmid phvKP4_1	164776	1	pCONJ
CP128659.1	Klebsiella pneumoniae strain hvKP2	plasmid phvKP2_1	224932	1	pMOBless
CP128662.1	Klebsiella pneumoniae strain hvKP1	plasmid phvKP1_1	209325	1	pMOBless
CP128676.1	Klebsiella pneumoniae strain KPN8	plasmid pKPN8_1	232932	1	pOriT
CP128684.1	Klebsiella pneumoniae strain KPN63	plasmid pKPN63_1	162933	1	pCONJ
CP128686.1	Klebsiella pneumoniae strain KPN62	plasmid pKPN62_1	213339	1	pMOBless
CP128688.1	Klebsiella pneumoniae strain KPN49	plasmid pKPN49_1	160794	1	pCONJ
CP128691.1	Klebsiella pneumoniae strain KPN482	plasmid pKPN482_1	297211	1	pCONJ
CP128705.1	Klebsiella pneumoniae strain KPN1409	plasmid pKPN1409_1	165718	1	pMOBless
CP128710.1	Klebsiella pneumoniae strain KPN1402	plasmid pKPN1402_1	170177	1	pMOBless
CP128717.1	Klebsiella pneumoniae strain KPN13	plasmid pKPN13_2	204179	1	pMOBless
CP128721.1	Klebsiella pneumoniae strain K014	plasmid pK014_2	208198	1	pMOBless
CP128782.1	Klebsiella pneumoniae strain ARLG-4365	plasmid pARLG-4365_1	223853	1	pOriT
CP134934.1	Escherichia coli strain 4809 isolate Ec2	plasmid pMB7670_3	61762	1	pCONJ
CP135958.1	Escherichia coli strain MS1657	plasmid pAPEC-O2-MS1657-1	191500	2	pCONJ
LR134257.1	Klebsiella aerogenes strain NCTC9644	plasmid : 4	224165	1	pMOBless
LR215005.1	Mycoplasma conjunctivae strain NCTC10147	plasmid : 9	140673	1	pMOBless
LR606149.1	Rhizobium sp. Q54	plasmid : 6	216185	1	pCONJ
NC_006625.1	Klebsiella pneumoniae subsp. pneumoniae NTUH-K2044	plasmid pK2044	224152	1	pMOBless
NC_009786.1	Escherichia coli O139:H28 str. E24377A	plasmid pETEC_80	79237	1	pMOBless
NC_012780.1	[Eubacterium] eligens ATCC 27750	plasmid unnamed	626744	1	pMOBless
NC_017078.1	Selenomonas ruminantium subsp. lactilytica TAM6421	plasmid pSRC1	285449	1	pMOBless
NC_017541.1	Klebsiella pneumoniae KCTC 2242	plasmid pKCTC2242	202852	1	pMOBless
NC_017966.1	Tistrella mobilis KA081020-065	plasmid pTM2	690188	1	pMOBless
NZ_AP019717.1	Clostridium butyricum strain NBRC 13949	plasmid pCBU1	770199	1	pMOBless
NZ_AP021947.1	Escherichia coli strain WP2-S18-ESBL-08	plasmid pWP2-S18-ESBL-08_1	210712	1	pCONJ
NZ_AP022072.1	Escherichia coli strain WP4-W18-ESBL-09	plasmid pWP4-W18-ESBL-09_3	77891	1	pCONJ
NZ_AP022096.1	Escherichia coli strain WP4-S18-ESBL-08	plasmid pWP4-S18-ESBL-08_1	158292	1	pCONJ
NZ_AP022121.1	Escherichia coli strain WP5-W18-ESBL-11	plasmid pWP5-W18-ESBL-11_1	158291	1	pCONJ
NZ_AP023416.1	Vescimonas fastidiosa strain MM35	plasmid pMM35_01	860917	1	pCONJ
NZ_AP023421.1	Pusillibacter faecalis strain MM59	plasmid pMM59_01	503999	2	pCONJ
NZ_AP025010.1	Raoultella ornithinolytica strain NUITM-VR1	plasmid pNUITM-VR1_1	378524	1	pCONJ
NZ_AP025247.1	Klebsiella pneumoniae strain OCU_hvKP1	plasmid pOCUhvKP1	215041	1	pMOBless
NZ_AP025658.1	Escherichia coli strain TUM13867	plasmid pMTY13867_IncFI	171085	1	pCONJ
NZ_AP025663.1	Escherichia coli strain TUM20902	plasmid pMTY20902_IncFI	170915	1	pCONJ
NZ_AP027421.1	Escherichia coli strain EC261 isolate EC261	plasmid pEC261_2	138688	1	pMOBless
NZ_AP027972.1	Escherichia coli strain VE-V10-F	plasmid pVE-V10-F_1	169195	1	pCONJ
NZ_CP005931.1	Escherichia coli APEC IMT5155	plasmid p1ColV5155	194170	2	pCONJ
NZ_CP011297.1	Rhodococcus erythropolis strain BG43	plasmid pRLLBG43	261537	1	pMOB
NZ_CP013194.1	Escherichia coli strain FORC_031	plasmid pFORC31.4	39792	1	pMOBless
NZ_CP013238.1	Clostridium butyricum strain CDC_51208	plasmid pNPD4_2	820516	1	pMOBless
NZ_CP014009.1	Klebsiella pneumoniae subsp. pneumoniae strain RJF293	plasmid pRJF293	224263	1	pOriT
NZ_CP014011.1	Klebsiella pneumoniae subsp. pneumoniae strain RJF999	plasmid pRJF999	228907	1	pOriT
NZ_CP015236.1	Rhodococcus fascians D188	plasmid pFiD188	197397	1	pMOBless
NZ_CP015323.1	Priestia filamentosa strain Hbe603	plasmid pBEH1	95077	1	pMOB
NZ_CP015534.1	Staphylococcus carnosus strain TMW 2.216	plasmid pl2216-1	33439	1	pMOBless
NZ_CP015554.1	Staphylococcus carnosus strain TMW 2.1596	plasmid pl21596-1	33435	1	pMOBless
NZ_CP016815.1	Klebsiella pneumoniae strain ED23	plasmid unamed	212770	1	pMOBless
NZ_CP017256.2	Clostridium taeniosporum strain 1/k	plasmid pCt3	163055	1	pMOBless
NZ_CP017848.1	Escherichia coli strain FMU073332	plasmid pEcoFMU07332d	137665	2	pOriT
NZ_CP018338.1	Klebsiella pneumoniae isolate Kp_Goe_154414	plasmid pKp_Goe_414-2	202175	1	pMOBless
NZ_CP019018.1	Escherichia coli strain Ecol_244	plasmid pEC244_2	158911	1	pCONJ
NZ_CP019049.1	Klebsiella pneumoniae subsp. pneumoniae strain RJA166	plasmid pRJA166b	228613	1	pOriT
NZ_CP019055.1	Escherichia coli strain CRE1540	plasmid p1540-4	184166	1	pdCONJ
NZ_CP019161.1	Klebsiella pneumoniae strain GN-2	plasmid pGN-2	261986	1	pMOB
NZ_CP019561.1	Escherichia coli strain KSC1031	plasmid pMRGN1031	148529	2	pCONJ
NZ_CP021938.1	Escherichia coli strain AR_0055	plasmid unitig_4	75318	1	pCONJ
NZ_CP022166.1	Escherichia coli strain M160133	plasmid pM160133_p2	173624	1	pCONJ
NZ_CP022731.1	Escherichia coli strain SA186	plasmid pSA186_2	198748	2	pCONJ
NZ_CP022914.1	Escherichia coli O6:H16 strain 2011EL-1370-2	plasmid unnamed2	117021	1	pOriT
NZ_CP022991.1	Paraburkholderia aromaticivorans strain BN5	plasmid pBN1	664981	1	pMOBless
NZ_CP023348.1	Escherichia coli strain ETEC-2265	plasmid unnamed2	88757	1	pCONJ
NZ_CP023352.1	Escherichia coli strain ETEC-2264	plasmid unnamed3	45777	1	pMOBless
NZ_CP023723.1	Klebsiella pneumoniae strain TVGHCRE225	plasmid unnamed1	297984	1	pCONJ
NZ_CP024225.1	Escherichia coli O169:H41 strain 2014EL-1345-2	plasmid unnamed2	27947	1	pMOBless
NZ_CP024237.1	Escherichia coli O6:H16 strain 2014EL-1346-6	plasmid unnamed5	152713	1	pOriT
NZ_CP024246.1	Escherichia coli O27:H7 strain B4103-1	plasmid unnamed1	36948	1	pMOBless
NZ_CP024262.1	Escherichia coli strain F5656C1	plasmid unnamed2	119846	1	pOriT
NZ_CP024708.1	Klebsiella pneumoniae strain cr-hvkp3	plasmid pPUTH1	237216	1	pMOBless
NZ_CP025081.1	Klebsiella pneumoniae strain SGH10	plasmid pSGH10	231583	1	pOriT
NZ_CP025329.1	Escherichia coli strain ExPEC XM	plasmid unnamed	286854	1	pdCONJ
NZ_CP025462.1	Klebsiella pneumoniae strain F44	plasmid p44-1	261706	1	pCONJ
NZ_CP025912.1	Escherichia coli strain 204446	plasmid p204446_92	92548	1	pCONJ
NZ_CP025918.1	Escherichia coli strain 120899	plasmid p120899_76	76877	1	pCONJ
NZ_CP025922.1	Escherichia coli strain 103605	plasmid p103605_83	83017	1	pCONJ
NZ_CP026012.1	Klebsiella pneumoniae strain K2044	plasmid pK2044	224152	1	pMOBless
NZ_CP026022.1	Klebsiella pneumoniae strain 11492	plasmid p11492-CTXM	193176	1	pMOBless
NZ_CP026024.1	Klebsiella pneumoniae strain 11420	plasmid p11420-HVKP	229796	1	pOriT
NZ_CP026166.1	Klebsiella pneumoniae strain F81	plasmid pF81_2	211437	1	pMOBless
NZ_CP026266.1	Aminobacter sp. MSH1	plasmid pAM01	367312	1	pMOB
NZ_CP026494.1	Escherichia coli strain HS13-1	plasmid pHS13-1-IncF	201203	2	pCONJ
NZ_CP026563.1	Pseudomonas avellanae strain R2leaf	plasmid p1_tig4	97840	1	pCONJ
NZ_CP026564.1	Pseudomonas avellanae strain R2leaf	plasmid p2_tig5	102862	1	pMOB
NZ_CP026587.1	Klebsiella pneumoniae strain NUHL30457	plasmid p1	215697	1	pMOBless
NZ_CP026643.1	Escherichia coli strain FORC_082	plasmid pFORC82_2	101404	1	pOriT
NZ_CP027063.3	Klebsiella variicola strain WCHKV030666	plasmid pVir_030666	236161	1	pMOB
NZ_CP027803.1	Klebsiella pneumoniae subsp. pneumoniae strain VH1-2	plasmid pVH1-2-VIR	346781	1	pCONJ
NZ_CP027867.1	Klebsiella pneumoniae subsp. pneumoniae strain CRKP18622	plasmid pCRKP18622-vir	228553	1	pOriT
NZ_CP028390.2	Klebsiella pneumoniae strain WCHKP13F2	plasmid pVir_095132	208166	1	pMOBless
NZ_CP028791.1	Klebsiella pneumoniae strain WCHKP020030	plasmid pOXA1_020030	288222	1	pCONJ
NZ_CP028852.1	Klebsiella pneumoniae strain 3214	plasmid pVIR_3214	231431	1	pOriT
NZ_CP028969.1	Aminobacter sp. MSH1	plasmid pUSP1	367423	1	pMOB
NZ_CP029383.2	Klebsiella pneumoniae subsp. pneumoniae strain SCKP020079	plasmid pVir_020079	178741	1	pOriT
NZ_CP029980.1	Escherichia coli strain 99-3165	plasmid unnamed2	117740	1	pOriT
NZ_CP030270.1	Klebsiella pneumoniae subsp. pneumoniae strain SC-7	plasmid pSC7-vir	236809	1	pMOBless
NZ_CP030293.1	Klebsiella pneumoniae strain 721005	plasmid p721005-1	269204	1	pCONJ
NZ_CP030298.1	Klebsiella pneumoniae strain 309074	plasmid p309074-2	70438	1	pCONJ
NZ_CP030312.1	Klebsiella pneumoniae strain 11454	plasmid p11454-1	211169	1	pMOBless
NZ_CP030314.1	Klebsiella pneumoniae strain 11311	plasmid p11311-1	203044	1	pMOBless
NZ_CP030321.1	Klebsiella pneumoniae strain 23	plasmid p23-1	203046	1	pMOBless
NZ_CP030780.2	Escherichia albertii strain 440604	plasmid unnamed2	80632	1	pCONJ
NZ_CP030790.1	Vibrio campbellii strain DS40M4	plasmid unnamed1	77350	1	pMOBless
NZ_CP030791.1	Escherichia coli APEC O2-211	plasmid pAPEC-O2-211A-ColV	197773	2	pCONJ
NZ_CP030924.1	Klebsiella pneumoniae subsp. pneumoniae strain KC-Pl-HB1 voucher CRI007478	plasmid pKC-Pl-HB1	196000	1	pMOBless
NZ_CP031107.1	Escherichia coli strain AMSCJX02	plasmid pAMSC2	203856	1	pCONJ
NZ_CP031258.1	Klebsiella quasipneumoniae strain L22	plasmid pL22-1	212635	1	pMOBless
NZ_CP031935.1	Klebsiella pneumoniae strain GZ-1	plasmid unnamed1	198126	1	pOriT
NZ_CP032164.1	Klebsiella pneumoniae strain XJ-K1	plasmid unnamed1	207409	1	pOriT
NZ_CP032241.1	Klebsiella pneumoniae strain XJ-K2	plasmid unnamed1	219775	1	pOriT
NZ_CP032356.1	Klebsiella variicola strain 15WZ-82	plasmid p15WZ-82_Vir	282290	1	pCONJ
NZ_CP032828.1	Sphingomonas paeninsulae strain YZ-8	plasmid unnamed1	849778	1	pCONJ
NZ_CP033246.1	Clostridium butyricum strain CFSA3987	plasmid pCFSA3987	882416	1	pMOBless
NZ_CP033248.1	Clostridium butyricum strain CFSA3989	plasmid pCFSA3989	882389	1	pMOBless
NZ_CP033955.1	Klebsiella pneumoniae strain L39_2	plasmid p2_L39	198087	1	pOriT
NZ_CP033961.1	Klebsiella pneumoniae strain L482	plasmid p2_L382	145683	1	pOriT
NZ_CP034046.1	Klebsiella pneumoniae strain KP_NORM_BLD_2014_104014	plasmid unnamed1	345775	1	pdCONJ
NZ_CP034083.1	Klebsiella pneumoniae subsp. pneumoniae strain R210-2	plasmid pR210-2-vir	229648	1	pOriT
NZ_CP034124.1	Klebsiella pneumoniae strain BJCFK909	plasmid p1b1	200216	1	pOriT
NZ_CP034416.1	Klebsiella pneumoniae strain C789	plasmid pVir-CR-hvKP-C789	215950	1	pOriT
NZ_CP034776.1	Klebsiella pneumoniae strain 18CPO060	plasmid phvKP060	218147	1	pMOBless
NZ_CP035384.1	Klebsiella pneumoniae strain AP8555	plasmid pAP855	357837	1	pCONJ
NZ_CP035825.1	Escherichia coli strain WS4437A-1	plasmid pWS4437A1_42	42841	1	pMOB
NZ_CP035844.1	Escherichia coli strain TW10722	plasmid pTW10722_93	93485	1	pCONJ
NZ_CP035847.1	Escherichia coli strain TW10598	plasmid pTW10598_141	141411	1	pOriT
NZ_CP035851.1	Escherichia coli strain TW10590	plasmid pTW10590_155	155153	1	pCONJ
NZ_CP035852.1	Escherichia coli strain TW10590	plasmid pTW10590_133	133955	1	pCONJ
NZ_CP035863.1	Escherichia coli strain TD225-C4	plasmid pTD225C4_83	83626	1	pdCONJ
NZ_CP035866.1	Escherichia coli strain E275 a	plasmid pE275a_123	123312	1	pCONJ
NZ_CP035867.1	Escherichia coli strain E275 a	plasmid pE275a_100	100141	1	pCONJ
NZ_CP035875.1	Escherichia coli strain B2C	plasmid pB2C_151	151583	1	pOriT
NZ_CP035881.1	Escherichia coli strain DS26-1	plasmid pDS26_81	81772	1	pCONJ
NZ_CP036191.1	Klebsiella pneumoniae strain BA34918	plasmid pvirulence_VBA34918	216586	1	pMOBless
NZ_CP037743.1	Klebsiella pneumoniae strain ST23	plasmid pDHQP1701672_hv	227239	1	pOriT
NZ_CP039526.1	Klebsiella pneumoniae subsp. pneumoniae strain HB25-1	plasmid pHB25-1-vir	396373	1	pCONJ
NZ_CP039706.1	Clostridium butyricum strain 45295	plasmid p-butyl_plas_4-1	769292	1	pMOBless
NZ_CP040048.1	Acinetobacter baumannii strain VB1190	plasmid unnamed1	657699	1	pMOBless
NZ_CP040352.1	Klebsiella pneumoniae strain P39	plasmid p.P39Z1	204102	1	pMOBless
NZ_CP040355.1	Klebsiella pneumoniae strain P20	plasmid p.P20Z	223144	1	pMOBless
NZ_CP040534.1	Klebsiella pneumoniae strain CR-HvKP1	plasmid pCR-HvKP1-VIR	177790	1	pOriT
NZ_CP040540.1	Klebsiella pneumoniae strain CR-HvKP4	plasmid pCR-HvKP4-VIR	178154	1	pOriT
NZ_CP040546.1	Klebsiella pneumoniae strain CR-HvKP5	plasmid pCR-HvKP5-VIR	177694	1	pOriT
NZ_CP040595.1	Klebsiella pneumoniae subsp. pneumoniae strain KpvST15_NDM	plasmid pKpvST15	277162	1	pCONJ
NZ_CP040712.1	Klebsiella pneumoniae strain 16HN-35	plasmid p16HN-35_Vir	270854	1	pOriT
NZ_CP040726.1	Klebsiella pneumoniae strain KpvST147B_SE1_1_NDM	plasmid pKpvST147B_virulence	339117	1	pCONJ
NZ_CP040834.1	Klebsiella pneumoniae strain SH12	plasmid pSH12_Vir	284671	1	pCONJ
NZ_CP041299.1	Escherichia coli O1:H42 strain CLSC36	plasmid pCys-1	195702	2	pOriT
NZ_CP041374.1	Klebsiella pneumoniae strain KP58	plasmid pKP58-1	197415	1	pOriT
NZ_CP042245.1	Escherichia coli strain PU-1	plasmid pColV-PU1	285922	1	pCONJ
NZ_CP042897.1	Escherichia coli strain CFSAN061771	plasmid pCFSAN061771_01	167754	1	pCONJ
NZ_CP043459.1	Acinetobacter baumannii strain 18WIARLN0024	plasmid unnamed1	287961	1	pMOBless
NZ_CP043581.1	Klebsiella pneumoniae strain SCKP020018	plasmid pVir_020018	229186	1	pOriT
NZ_CP043851.1	Escherichia coli ATCC 8739	plasmid unnamed	116228	1	pOriT
NZ_CP043961.1	Streptomyces tendae strain 139	plasmid unnamed2	35138	1	pMOB
NZ_CP045207.1	Escherichia coli strain DE17	plasmid unnamed1	194162	2	pCONJ
NZ_CP045675.1	Klebsiella pneumoniae strain WSD411	plasmid pWSD411_2	177848	1	pMOBless
NZ_CP045692.1	Klebsiella pneumoniae strain TK421	plasmid pTK421_2	127353	1	pMOB
NZ_CP045828.1	Escherichia coli strain AUSMDU00014361	plasmid pAUSMDU00014361_01	100778	1	pCONJ
NZ_CP047193.1	Klebsiella pneumoniae strain Kp36	plasmid unnamed1	219800	1	pOriT
NZ_CP047380.1	Escherichia coli strain CAU16175	plasmid pCAU16175_2	161176	1	pCONJ
NZ_CP047596.1	Klebsiella pneumoniae strain Kpn 1693	plasmid pKpn1693-Vir	192347	1	pMOBless
NZ_CP047676.1	Klebsiella pneumoniae subsp. pneumoniae strain KUH-KPNHVF1	plasmid unnamed	229024	1	pOriT
NZ_CP047678.1	Klebsiella pneumoniae subsp. pneumoniae strain KUH-KPNHVL1	plasmid unnamed	229024	1	pOriT
NZ_CP047701.1	Klebsiella pneumoniae strain Kpn-14	plasmid pKpn14-1	279435	1	pCONJ
NZ_CP049078.2	Escherichia coli strain p11A	plasmid p11A_p1	70739	1	pCONJ
NZ_CP049102.1	Escherichia coli strain EC28	plasmid p2	168051	1	pCONJ
NZ_CP049349.1	Escherichia coli strain 3R	plasmid p3R-1	194391	2	pdCONJ
NZ_CP049914.1	Vibrio sp. HDW18	plasmid p_unnamed1	599487	1	pMOBless
NZ_CP050068.1	Klebsiella aerogenes strain 35	plasmid p35	397663	1	pCONJ
NZ_CP050299.1	Mesorhizobium huakuii strain 583	plasmid p_1	686467	1	pCONJ
NZ_CP050380.1	Klebsiella pneumoniae strain 51015	plasmid p51015_NDM_1	353810	1	pCONJ
NZ_CP050381.1	Klebsiella pneumoniae strain 51015	plasmid p51015_OXA_244	71402	1	pCONJ
NZ_CP051433.1	Escherichia sp. SCLE84	plasmid pSCLE3	96595	2	pCONJ
NZ_CP052037.1	Klebsiella pneumoniae strain KPN41053	plasmid pKPN41953	207560	1	pMOBless
NZ_CP053375.1	Clostridium butyricum strain CFSA-TJ-E	plasmid p-TJ	747151	1	pMOBless
NZ_CP053766.1	Klebsiella pneumoniae strain BA10835	plasmid pvirulence_VBA10835	307718	1	pCONJ
NZ_CP053772.1	Klebsiella pneumoniae strain BP3636	plasmid pvirulence_VBP3636	317680	1	pCONJ
NZ_CP053863.1	Klebsiella pneumoniae strain KP-Zhen	plasmid unnamed1	222711	1	pMOBless
NZ_CP054064.1	Klebsiella pneumoniae strain WSHvKP	plasmid pSWHvKp	211588	1	pMOBless
NZ_CP054609.1	Paenibacillus cellulosilyticus strain KACC 14175	plasmid unnamed1	508678	1	pMOBless
NZ_CP054721.1	Klebsiella pneumoniae strain KP20194f	plasmid pKP20194f-p1	194901	1	pOriT
NZ_CP054727.1	Klebsiella pneumoniae strain KP20194e	plasmid pKP20194e-p1	195027	1	pOriT
NZ_CP054733.1	Klebsiella pneumoniae strain KP20194d	plasmid pKP20194d-p1	194896	1	pOriT
NZ_CP054739.1	Klebsiella pneumoniae strain KP20194c5	plasmid pKP20194c5-p1	195034	1	pOriT
NZ_CP054745.1	Klebsiella pneumoniae strain KP20194c4	plasmid pKP20194c4-p1	195025	1	pOriT
NZ_CP054751.1	Klebsiella pneumoniae strain KP20194c3	plasmid pKP20194c3-p1	195028	1	pOriT
NZ_CP054757.1	Klebsiella pneumoniae strain KP20194c	plasmid pKP20194c-p1	195024	1	pOriT
NZ_CP054763.1	Klebsiella pneumoniae strain KP20194b2	plasmid pKP20194b2-p1	195077	1	pOriT
NZ_CP054769.1	Klebsiella pneumoniae strain KP20194b	plasmid pKP20194b-p1	195034	1	pOriT
NZ_CP054775.1	Klebsiella pneumoniae strain KP20194a2	plasmid pKP20194a2-p1	195030	1	pOriT
NZ_CP054781.1	Klebsiella pneumoniae strain KP20194a	plasmid pKP20194a-p1	195031	1	pOriT
NZ_CP054979.1	Shigella flexneri strain STIN_92	plasmid unnamed2	157162	1	pCONJ
NZ_CP055295.1	Klebsiella pneumoniae strain KP55	plasmid pKP55_1	197415	1	pOriT
NZ_CP058788.1	Shigella flexneri strain STLIN_4	plasmid unnamed2	85618	1	pCONJ
NZ_CP059296.1	Klebsiella pneumoniae strain ER17974.3	plasmid pER17974.3	234967	1	pMOBless
NZ_CP059908.1	Escherichia coli strain 181.1	plasmid p1	193291	1	pCONJ
NZ_CP059918.1	Escherichia coli strain 64.1	plasmid p1	214538	1	pCONJ
NZ_CP060282.1	Klebsiella pneumoniae strain ent1077	plasmid pKpVP	237444	1	pMOBless
NZ_CP061188.1	Escherichia coli strain LD67-1	plasmid pLD67-1-165kb	165427	1	pCONJ
NZ_CP061351.1	Klebsiella pneumoniae strain ENT1988	plasmid pKpVP	200067	1	pMOBless
NZ_CP061949.1	Klebsiella pneumoniae strain IR5065	plasmid unnamed1	295331	1	pCONJ
NZ_CP061962.1	Klebsiella pneumoniae strain JNK002	plasmid unnamed1	307252	1	pCONJ
NZ_CP061977.1	Klebsiella pneumoniae strain IR5086	plasmid unnamed2	266729	1	pOriT
NZ_CP062212.1	Escherichia coli strain L3Cip3	plasmid unnamed1	177038	1	pCONJ
NZ_CP062813.1	Escherichia coli strain Res13-Sevr-PER07-33	plasmid unnamed529	97371	2	pCONJ
NZ_CP062870.1	Escherichia coli strain Res13-Lact-PEB01-20	plasmid unnamed973	162467	1	pCONJ
NZ_CP063278.1	Klebsiella pneumoniae strain MAR14-456	plasmid pMAR14456-IncHI1B	232362	1	pOriT
NZ_CP063337.1	Escherichia coli strain BS74R-D	plasmid pBS74R-D_5	115346	1	pdCONJ
NZ_CP063462.1	Escherichia coli strain EM22-18-53	plasmid pEM22-18-53_3	169293	2	pdCONJ
NZ_CP063760.1	Klebsiella pneumoniae strain FRPDR	plasmid pFRPDR_1	219933	1	pOriT
NZ_CP063834.1	Klebsiella pneumoniae strain CRKP66R	plasmid pCRKP66R-2	215999	1	pOriT
NZ_CP063891.1	Klebsiella pneumoniae strain BS433-2	plasmid pBS433-2	227749	1	pOriT
NZ_CP063905.1	Klebsiella pneumoniae strain BM334-2	plasmid pBM334-2	226993	1	pMOBless
NZ_CP063909.1	Klebsiella pneumoniae strain M212-2	plasmid pM212-2	214844	1	pOriT
NZ_CP063928.1	Klebsiella pneumoniae strain S183-1	plasmid pS183-1.1	208376	1	pMOBless
NZ_CP064206.1	Klebsiella pneumoniae strain JX-CR-hvKP-12	plasmid pJX12-1	230835	1	pOriT
NZ_CP064209.1	Klebsiella pneumoniae strain JX-CR-hvKP-11	plasmid pJX11-1	228028	1	pOriT
NZ_CP064212.1	Klebsiella pneumoniae strain JX-CR-hvKP-9	plasmid pJX9-1	277720	1	pOriT
NZ_CP064218.1	Klebsiella pneumoniae strain JX-CR-hvKP-8	plasmid pJX8-1	217869	1	pOriT
NZ_CP064224.1	Klebsiella pneumoniae strain JX-CR-hvKP-7	plasmid pJX7-1	219796	1	pOriT
NZ_CP064230.1	Klebsiella pneumoniae strain JX-CR-hvKP-6	plasmid pJX6-1	228974	1	pOriT
NZ_CP064233.1	Klebsiella pneumoniae strain JX-CR-hvKP-5	plasmid pJX5-1	228973	1	pOriT
NZ_CP064236.1	Klebsiella pneumoniae strain JX-CR-hvKP-4	plasmid pJX4-1	219405	1	pOriT
NZ_CP064242.1	Klebsiella pneumoniae strain JX-CR-hvKP-3	plasmid pJX3-1	221242	1	pOriT
NZ_CP064259.1	Klebsiella pneumoniae strain JX-CR-hvKP-10	plasmid pJX10-1	394328	1	pOriT
NZ_CP064357.1	Miltoncostaea oceani strain SCSIO 61214	plasmid unnamed1	815643	1	pMOBless
NZ_CP065153.1	Escherichia coli O150:H6 strain FEX669	plasmid unnamed1	237102	2	pCONJ
NZ_CP065402.1	Klebsiella pneumoniae strain KPNSP-1	plasmid pn-1	204701	1	pMOBless
NZ_CP065555.1	Klebsiella pneumoniae strain FK 6768	plasmid unnamed1	219459	1	pOriT
NZ_CP066152.1	Klebsiella pneumoniae strain KP697	plasmid unnamed1	197408	1	pOriT
NZ_CP066174.1	Klebsiella quasipneumoniae strain KP2011790	plasmid pKP2011790	210864	1	pMOBless
NZ_CP066250.1	Klebsiella pneumoniae strain CRKP52R	plasmid p2	193221	1	pOriT
NZ_CP066255.1	Klebsiella pneumoniae strain CRKP78R	plasmid p2	215966	1	pOriT
NZ_CP066905.1	Klebsiella pneumoniae strain XHKP502	plasmid pXHKP502-1	221472	1	pOriT
NZ_CP066911.1	Klebsiella pneumoniae strain XHKPN083	plasmid pXHKPN083-1	302656	1	pCONJ
NZ_CP067046.1	Klebsiella pneumoniae strain B6753	plasmid pIncHI1B_vir	194435	1	pMOBless
NZ_CP068016.1	Klebsiella pneumoniae strain 2016_49	plasmid pMS3802-CTXM-vir	234774	1	pOriT
NZ_CP068080.1	Staphylococcus carnosus strain FDAARGOS_1147	plasmid unnamed1	33436	1	pMOBless
NZ_CP068154.1	Escherichia coli strain FDAARGOS_1077	plasmid unnamed2	72354	1	pOriT
NZ_CP068685.1	Klebsiella pneumoniae subsp. pneumoniae strain RJBSI76-pV	plasmid pRJBSI76-pV-1	263776	1	pCONJ
NZ_CP068686.1	Klebsiella pneumoniae subsp. pneumoniae strain RJBSI76-pV	plasmid pRJBSI76-pV-2	225445	1	pOriT
NZ_CP068690.1	Klebsiella pneumoniae subsp. pneumoniae strain RJBSI76	plasmid pRJBSI76-1	302690	1	pCONJ
NZ_CP068707.1	Escherichia coli strain J53-p1-pV-hybrid-1	plasmid p1-pV-hybrid-1	324396	1	pCONJ
NZ_CP069171.1	Klebsiella pneumoniae strain KPWX136	plasmid pA	191359	1	pOriT
NZ_CP069581.1	Staphylococcus carnosus strain FDAARGOS_1204	plasmid unnamed	33442	1	pMOBless
NZ_CP069941.1	Klebsiella pneumoniae strain FDAARGOS_1312	plasmid unnamed	224781	1	pOriT
NZ_CP070072.1	Escherichia coli strain FDAARGOS_1287	plasmid unnamed2	136908	2	pCONJ
NZ_CP070118.1	Escherichia coli strain FDAARGOS_1298	plasmid unnamed3	69978	1	pCONJ
NZ_CP070891.1	Klebsiella pneumoniae strain KP-135LU	plasmid pKP-135LU_HIB-FIB	341276	1	pCONJ
NZ_CP070899.1	Klebsiella pneumoniae strain JNQH116	plasmid pJNQH116-1	225276	1	pMOBless
NZ_CP071028.1	Klebsiella pneumoniae strain KP-1Pi	plasmid pKP-1PI_HIB-FIB	340568	1	pCONJ
NZ_CP071323.1	Klebsiella pneumoniae strain JS161205112	plasmid pVP-JS4	180641	1	pMOBless
NZ_CP072145.1	Rhizobium sp. L51/94	plasmid pTiL51_94	279225	1	pCONJ
NZ_CP072148.1	Rhizobium sp. K1/93	plasmid pTiK1_93	420487	1	pCONJ
NZ_CP072153.1	Rhizobium sp. K15/93	plasmid pTiK15_93	420652	1	pCONJ
NZ_CP072164.1	Rhizobium sp. B21/90	plasmid pTiB21_90	455093	1	pCONJ
NZ_CP072201.1	Klebsiella pneumoniae strain B5055	plasmid unnamed1	164334	1	pCONJ
NZ_CP072493.1	Klebsiella pneumoniae strain KPN236	plasmid unnamed1	231163	1	pOriT
NZ_CP072495.1	Klebsiella pneumoniae strain KPN246	plasmid unnamed1	208189	1	pMOBless
NZ_CP072558.1	Klebsiella pneumoniae strain KP2648	plasmid pKP2648-Vir	216902	1	pOriT
NZ_CP072654.1	Klebsiella pneumoniae strain KPN234	plasmid unnamed1	210202	1	pMOBless
NZ_CP072877.1	Microbacterium sp. NIBRBAC000506063	plasmid unnamed	465341	2	pMOB
NZ_CP072906.1	Klebsiella pneumoniae strain COL17	plasmid pKpCol17ndm	372862	1	pCONJ
NZ_CP072997.1	Klebsiella pneumoniae strain KP1878	plasmid p1878-217k	217255	1	pOriT
NZ_CP073278.1	Clostridium butyricum strain CBUT	plasmid unnamed	706107	1	pMOBless
NZ_CP073286.1	Klebsiella pneumoniae subsp. ozaenae strain WCHKP030925	plasmid pVir_030925	228949	1	pOriT
NZ_CP073378.1	Klebsiella sp. P1927	plasmid p00001	299258	1	pCONJ
NZ_CP073784.1	Klebsiella pneumoniae isolate KP_NORM_BLD_2014_96855	plasmid unnamed_1	218832	1	pMOBless
NZ_CP074088.1	Klebsiella pneumoniae subsp. pneumoniae strain MRSN752165	plasmid pMR0819-ARMA	335489	1	pCONJ
NZ_CP074681.1	Escherichia coli strain MEI008	plasmid pMEI008_1	158291	1	pCONJ
NZ_CP075464.1	Escherichia coli strain NT1F10	plasmid pNT1F10-102k	102015	1	pCONJ
NZ_CP075732.1	Escherichia coli strain CP52E	plasmid pCP52E-IncFIB	115794	1	pCONJ
NZ_CP076111.1	Klebsiella pneumoniae strain KpIM03_1	plasmid pKpIM01_3_vir	209863	1	pMOBless
NZ_CP076454.1	Klebsiella pneumoniae strain PM27	plasmid pPM27_Vir	162330	1	pCONJ
NZ_CP076655.1	Escherichia coli strain NC19	plasmid unnamed	166302	2	pMOB
NZ_CP076855.1	Rhizobium sp. WYJ-E13	plasmid unnamed2	406180	1	pCONJ
NZ_CP077607.1	Clostridium tagluense strain CM008	plasmid pCM008-B	160568	1	pMOBless
NZ_CP077674.1	Klebsiella sp. PL-2018	plasmid pmk1	136402	1	pCONJ
NZ_CP077778.1	Klebsiella pneumoniae strain CDI694	plasmid pCDI694-216.6	216645	1	pOriT
NZ_CP077784.1	Klebsiella pneumoniae strain CDI231	plasmid pCDI231-348.3	348342	1	pCONJ
NZ_CP078124.1	Klebsiella pneumoniae strain KPC-2	plasmid pKP169-P1	221577	1	pOriT
NZ_CP079726.1	Klebsiella pneumoniae strain KP3295	plasmid pKP3295-1	177848	1	pMOBless
NZ_CP079885.1	Escherichia fergusonii strain 6S41-1	plasmid p1-6S41-1	118628	1	pCONJ
NZ_CP080157.1	Escherichia coli strain PK8261	plasmid pPK8261-180kb	180318	1	pCONJ
NZ_CP080165.1	Escherichia coli strain PK8275	plasmid pPK8275-180kb	180290	1	pCONJ
NZ_CP080173.1	Escherichia coli strain PK8566	plasmid pPK8566-169kb	169561	1	pCONJ
NZ_CP080298.1	Klebsiella pneumoniae strain KP-C76	plasmid pC76-Vir	197407	1	pOriT
NZ_CP080304.1	Klebsiella pneumoniae strain KP-CT77	plasmid pCT77-Vir	186446	1	pOriT
NZ_CP080310.1	Klebsiella pneumoniae strain KP-426	plasmid p426-Vir	188058	1	pOriT
NZ_CP080529.1	Mesorhizobium sp. AR07	plasmid pMspAR07a	345015	1	pdCONJ
NZ_CP081193.1	Escherichia coli strain EC1722-1	plasmid unnamed2	158111	1	pCONJ
NZ_CP082059.1	Escherichia coli strain MS20675	plasmid pMS20675C	75306	1	pCONJ
NZ_CP082078.1	Escherichia coli strain MS20657	plasmid pMS20657A	142433	1	pOriT
NZ_CP082084.1	Escherichia coli strain MS20654	plasmid pMS20654	151904	1	pCONJ
NZ_CP082088.1	Escherichia coli strain MS20649	plasmid pMS20649A	100023	1	pMOBless
NZ_CP082208.1	Klebsiella pneumoniae strain KPN43G	plasmid pKPN43G-2FIB	207355	1	pMOBless
NZ_CP082754.1	Klebsiella pneumoniae strain 37	plasmid pKP37-vir	193370	1	pOriT
NZ_CP082760.1	Klebsiella pneumoniae strain 36	plasmid pKP36-vir	197408	1	pOriT
NZ_CP082766.1	Klebsiella pneumoniae strain 12	plasmid pKP12-vir	199279	1	pOriT
NZ_CP082797.1	Klebsiella pneumoniae strain SCAID PHRX2-2021 (20/245)	plasmid unnamed1	162135	1	pCONJ
NZ_CP082806.1	Klebsiella pneumoniae strain SCAID PHRX1-2021 (13/97)	plasmid unnamed	217781	1	pOriT
NZ_CP082976.1	Klebsiella pneumoniae strain BD-14	plasmid p1-BD-14-NDM1	342741	1	pCONJ
NZ_CP082986.1	Klebsiella pneumoniae strain 7011.62	plasmid p1-7011.62-NDM1	342478	1	pCONJ
NZ_CP083241.1	Ancylobacter polymorphus strain ZM13	plasmid pB	232090	1	pMOB
NZ_CP083484.1	Escherichia coli strain elppa9	plasmid unnamed3	224105	1	pCONJ
NZ_CP083513.1	Escherichia coli strain elppa4	plasmid unnamed1	171115	1	pCONJ
NZ_CP083531.1	Escherichia coli strain elppa2	plasmid unnamed1	155994	1	pCONJ
NZ_CP083611.1	Escherichia coli strain EC2648-Vir1	plasmid pVir-fusion	255611	1	pCONJ
NZ_CP083752.1	Klebsiella pneumoniae strain FAHZZU2591	plasmid pFAHZZU2591	202973	1	pMOBless
NZ_CP083889.1	Escherichia coli strain NDM1	plasmid unnamed1	219996	1	pCONJ
NZ_CP083933.1	Klebsiella pneumoniae strain BA4946	plasmid pIncFIB_FIBK_HI1B	421072	1	pCONJ
NZ_CP083992.1	Escherichia coli strain EC2648-Vir2	plasmid pKP2648-VirV	222599	1	pOriT
NZ_CP084027.1	Escherichia coli strain 035053C1pKPC2_Vir_090515B1	plasmid pKPC2_Vir_090515B1	351436	1	pCONJ
NZ_CP084395.1	Klebsiella pneumoniae subsp. pneumoniae strain MRSN752019	plasmid pSI646A-ARMA-Vir-NDM	374716	1	pCONJ
NZ_CP084493.1	Klebsiella pneumoniae strain 1864	plasmid p1864-1	296908	1	pdCONJ
NZ_CP084706.1	Klebsiella pneumoniae strain KP1064WHY	plasmid p1	201125	1	pOriT
NZ_CP084824.1	Klebsiella pneumoniae strain T69	plasmid pKp_T69_1	206626	1	pMOBless
NZ_CP084867.1	Klebsiella pneumoniae strain SA12	plasmid pKp_SA12_1	230142	1	pOriT
NZ_CP084869.1	Klebsiella pneumoniae strain SA1	plasmid pKp_SA1_1	239249	1	pMOBless
NZ_CP084985.1	Klebsiella pneumoniae strain KP-PA	plasmid pPAPIvir	382377	1	pCONJ
NZ_CP085937.1	Lachnospira eligens strain FDAARGOS_1570	plasmid unnamed	628583	1	pMOBless
NZ_CP086156.1	Clostridium tagluense strain CM022	plasmid pCM022-183	182841	1	pMOBless
NZ_CP086665.1	Klebsiella pneumoniae strain SCPM-O-B-8912 (11PKP/19a)	plasmid pOXA-48	323074	1	pCONJ
NZ_CP087143.1	Klebsiella pneumoniae strain KP15	plasmid unnamed1	197415	1	pOriT
NZ_CP087288.1	Escherichia coli strain APEC 16-1068	plasmid p16_1068_1	195721	2	pCONJ
NZ_CP087612.1	Klebsiella pneumoniae subsp. pneumoniae strain DD02172	plasmid pDD02172-1	281138	1	pCONJ
NZ_CP087624.1	Klebsiella pneumoniae subsp. pneumoniae strain DD02280	plasmid pDD02280-1	198608	1	pOriT
NZ_CP087631.1	Klebsiella pneumoniae subsp. pneumoniae strain DD02341	plasmid pDD02341-2	178159	1	pOriT
NZ_CP087652.1	Klebsiella pneumoniae subsp. pneumoniae strain DD01653	plasmid pDD01653-1	220277	1	pOriT
NZ_CP087658.1	Klebsiella pneumoniae subsp. pneumoniae strain DD01635	plasmid pDD01635-1	219068	1	pOriT
NZ_CP087664.1	Klebsiella pneumoniae subsp. pneumoniae strain DD01845	plasmid pDD01845-1	219069	1	pOriT
NZ_CP088270.1	Klebsiella pneumoniae strain CRKP-27	plasmid unnamed1	209636	1	pMOBless
NZ_CP088984.1	Klebsiella pneumoniae strain 53357	plasmid p53357-227.9	227891	1	pOriT
NZ_CP088987.1	Klebsiella pneumoniae strain 53334	plasmid p53334-210.3	210278	1	pMOBless
NZ_CP088990.1	Klebsiella pneumoniae strain 53322	plasmid p53322-228.1	228110	1	pMOBless
NZ_CP088996.1	Klebsiella pneumoniae strain 50700	plasmid p50700-217.1	217070	1	pOriT
NZ_CP089000.1	Klebsiella pneumoniae strain 49088	plasmid p49088-279.2	279210	1	pCONJ
NZ_CP089011.1	Klebsiella pneumoniae strain 56661	plasmid p56661-276.1	276100	1	pCONJ
NZ_CP089013.1	Klebsiella pneumoniae strain 56575	plasmid p56575-208.5	208529	1	pMOBless
NZ_CP089020.1	Klebsiella pneumoniae strain 53374	plasmid p53374-204.7	204725	1	pMOBless
NZ_CP089023.1	Klebsiella pneumoniae strain 53370	plasmid p53370-227.9	227890	1	pOriT
NZ_CP089030.1	Klebsiella pneumoniae strain 49210	plasmid p49210-229.3	229288	1	pOriT
NZ_CP089235.1	Klebsiella sp. KPN54798	plasmid pK54798	226890	1	pOriT
NZ_CP089599.1	Klebsiella pneumoniae strain KP29499	plasmid pKP29499-1	229581	1	pOriT
NZ_CP089769.1	Klebsiella pneumoniae strain HKE9	plasmid unnamed1	161792	1	pCONJ
NZ_CP090206.1	Klebsiella pneumoniae strain JNKPN26	plasmid pJNKPN26_Vir	220975	1	pOriT
NZ_CP090243.1	Klebsiella pneumoniae strain KPNSF-2	plasmid pKPNSF-2-1	226910	1	pOriT
NZ_CP090344.1	Klebsiella pneumoniae strain KPK3	plasmid pKPK3-1	189486	1	pOriT
NZ_CP090433.1	Klebsiella pneumoniae subsp. pneumoniae strain KPN857	plasmid pA	192941	1	pOriT
NZ_CP090463.1	Klebsiella pneumoniae strain kp5152	plasmid p1	176459	1	pMOBless
NZ_CP090469.1	Klebsiella pneumoniae strain kp7450	plasmid p1	165596	1	pMOBless
NZ_CP091059.1	Klebsiella pneumoniae strain KP30086	plasmid pKP30086-1	230647	1	pOriT
NZ_CP091062.1	Klebsiella pneumoniae strain KP29105	plasmid pKP29105-1	229582	1	pOriT
NZ_CP091069.1	Klebsiella pneumoniae strain WSCRKP	plasmid pWSCRKP-1	221776	1	pOriT
NZ_CP091148.1	Pseudomonas avellanae strain NCPPB 4222	plasmid p1NCPPB4222	110191	1	pMOBless
NZ_CP091327.1	Klebsiella pneumoniae strain hvK2115	plasmid phvK2115	223967	1	pMOBless
NZ_CP091535.1	Escherichia coli strain 537-20	plasmid p537-20_1	126021	1	pCONJ
NZ_CP091654.1	Escherichia coli strain KMi025	plasmid pKMi025_1	128535	1	pOriT
NZ_CP091666.1	Escherichia coli strain KOr019	plasmid pKOr019_1	158848	1	pCONJ
NZ_CP091814.1	Klebsiella pneumoniae strain 10MC160002271	plasmid pFQ61_ST383_NDM-5	376754	1	pCONJ
NZ_CP091979.1	Klebsiella pneumoniae isolate JNQH373	plasmid pJNQH373-1	279569	1	pMOBless
NZ_CP092537.1	Klebsiella pneumoniae strain 2021CK-00720	plasmid unnamed1	235474	1	pMOBless
NZ_CP092787.1	Klebsiella pneumoniae strain XH1508	plasmid pXH1508-1	198615	1	pOriT
NZ_CP092794.1	Klebsiella pneumoniae strain XH1507	plasmid pXH1507-1	198615	1	pOriT
NZ_CP093853.1	Klebsiella pneumoniae strain Bio73	plasmid pBio73	332171	1	pCONJ
NZ_CP093855.1	Klebsiella pneumoniae strain Bio45	plasmid pBio45	337042	1	pCONJ
NZ_CP094228.1	Klebsiella pneumoniae strain Bio3	plasmid pBio3	328083	1	pCONJ
NZ_CP094832.1	Acuticoccus sp. I52.16.1	plasmid unnamed4	80413	1	pMOBless
NZ_CP094941.1	Klebsiella pneumoniae strain FK1979	plasmid unnamed1	227097	1	pMOBless
NZ_CP094992.1	Klebsiella pneumoniae strain SCPM-O-B-8919 (12PKP/19c)	plasmid pB-8919_OXA-48	326663	1	pCONJ
NZ_CP095241.1	Klebsiella pneumoniae strain 21080237	plasmid p21080237_1	188001	1	pOriT
NZ_CP095248.1	Klebsiella pneumoniae strain 21080534	plasmid p21080534_1	210914	1	pCONJ
NZ_CP095254.1	Klebsiella pneumoniae strain 21080937	plasmid p21080937_1	157481	1	pMOBless
NZ_CP095422.1	Klebsiella pneumoniae strain IM057	plasmid pIM057_vir	208817	1	pMOBless
NZ_CP095429.1	Klebsiella pneumoniae strain IM007	plasmid pIM007_vir	228102	1	pOriT
NZ_CP096231.1	Klebsiella pneumoniae subsp. pneumoniae strain H39	plasmid pVirH39	229037	1	pMOBless
NZ_CP096235.1	Klebsiella pneumoniae subsp. pneumoniae strain DD02357	plasmid pVirDD02357	229626	1	pOriT
NZ_CP096239.1	Klebsiella pneumoniae subsp. pneumoniae strain DD02201	plasmid pVirDD02201	234915	1	pOriT
NZ_CP096243.1	Klebsiella pneumoniae subsp. pneumoniae strain DD01665	plasmid pVirDD01665	228900	1	pOriT
NZ_CP097077.1	Klebsiella pneumoniae strain KP133	plasmid pKP133-1	296587	1	pCONJ
NZ_CP097080.1	Klebsiella pneumoniae strain KP131	plasmid pKP131-1	226558	1	pMOBless
NZ_CP097083.1	Klebsiella pneumoniae strain KP130	plasmid pKP130-1	226565	1	pMOBless
NZ_CP097386.1	Klebsiella pneumoniae strain KPTCM	plasmid pKPTCM-1	167179	1	pMOBless
NZ_CP097652.1	Klebsiella pneumoniae strain NK01067	plasmid unnamed	232508	1	pOriT
NZ_CP097673.1	Klebsiella pneumoniae strain IR5077_1	plasmid unnamed3	292919	1	pCONJ
NZ_CP097680.1	Klebsiella pneumoniae strain IR12061_1	plasmid unnamed1	274502	1	pOriT
NZ_CP097690.1	Klebsiella pneumoniae strain IR12079_1	plasmid unnamed2	230866	1	pCONJ
NZ_CP097712.1	Escherichia coli strain MS1737	plasmid pMS1718-1	188685	1	pCONJ
NZ_CP097717.1	Escherichia coli strain MS1718	plasmid pMS1718-1	170336	1	pCONJ
NZ_CP097720.1	Escherichia coli strain MS1679	plasmid pMS1679-1	201944	2	pCONJ
NZ_CP097727.1	Escherichia coli strain MS1050	plasmid pMS1050-1	203859	1	pCONJ
NZ_CP098193.1	Escherichia coli strain Z0117EC0116	plasmid pZ0117ECO0116-1	192025	1	pCONJ
NZ_CP099414.1	Klebsiella pneumoniae strain 33367	plasmid pSKLX33367_VIR	215836	1	pOriT
NZ_CP099523.1	Klebsiella pneumoniae strain SZS128	plasmid pSZS128-Hv-MDR	302470	1	pCONJ
NZ_CP099723.1	Escherichia coli strain EC21GDE043	plasmid pGDE043-2	203860	2	pCONJ
NZ_CP100078.1	Klebsiella pneumoniae strain RJKP36	plasmid pRJKP36-2	284769	1	pMOBless
NZ_CP100602.1	Klebsiella pneumoniae strain WX17388	plasmid pwx17388plas	222562	1	pMOBless
NZ_CP101742.1	Escherichia coli strain FY26	plasmid pFY26-1	189994	2	pCONJ
NZ_CP101765.1	Klebsiella pneumoniae strain hvKP319	plasmid unnamed1	353327	1	pOriT
NZ_CP101774.1	Klebsiella pneumoniae strain hvKP323	plasmid unnamed4	190026	1	pOriT
NZ_CP101786.1	Klebsiella pneumoniae strain hvKP841	plasmid unnamed2	190034	1	pOriT
NZ_CP101794.1	Klebsiella pneumoniae strain hvKP859	plasmid unnamed4	212541	1	pMOBless
NZ_CP102187.1	Klebsiella pneumoniae strain S234	plasmid pS234-1	219806	1	pOriT
NZ_CP102193.1	Klebsiella pneumoniae strain S270v	plasmid pS270V-1	221246	1	pOriT
NZ_CP102391.1	Klebsiella pneumoniae strain K64	plasmid pVir-1	193821	1	pOriT
NZ_CP102436.1	Klebsiella pneumoniae strain K194	plasmid pK194-P1	241781	1	pOriT
NZ_CP102439.1	Klebsiella pneumoniae strain hvKP248	plasmid unnamed1	235915	1	pMOBless
NZ_CP102837.1	Klebsiella pneumoniae strain KP0079	plasmid pKP0079-1	194877	1	pOriT
NZ_CP103316.1	Klebsiella pneumoniae strain hvKP12	plasmid phvKP12-VIR	225067	1	pOriT
NZ_CP103513.1	Klebsiella pneumoniae strain 5531	plasmid pMB9306_1	230429	1	pOriT
NZ_CP103744.1	Escherichia coli O25b:H4-ST131 strain 2822	plasmid pMB2855_2	72458	1	pCONJ
NZ_CP103757.1	Escherichia coli strain p11B	plasmid unnamed2	70739	1	pCONJ
NZ_CP104032.1	Klebsiella pneumoniae strain 150040X0B1	plasmid pVir_150040X0B1	172348	1	pCONJ
NZ_CP104316.1	Klebsiella pneumoniae strain KP8132	plasmid pKP81324	194876	1	pOriT
NZ_CP104517.1	Escherichia coli strain E4	plasmid p1	146375	2	pCONJ
NZ_CP104534.1	Escherichia coli strain E10	plasmid p1	133669	1	pCONJ
NZ_CP106761.1	Klebsiella pneumoniae strain KP0937	plasmid pKP0937-1	190869	1	pOriT
NZ_CP106908.1	Klebsiella pneumoniae strain BSIKPN-11	plasmid unnamed2	216672	1	pOriT
NZ_CP106913.1	Klebsiella pneumoniae strain BSIKPN-9	plasmid unnamed1	216672	1	pOriT
NZ_CP107015.1	Klebsiella pneumoniae strain K30821	plasmid pVi-K30821	237143	1	pOriT
NZ_CP107292.1	Klebsiella pneumoniae strain CRKP_45	plasmid unnamed1	217869	1	pOriT
NZ_CP107298.1	Klebsiella pneumoniae strain CRKP_44	plasmid unnamed1	217869	1	pOriT
NZ_CP107314.1	Klebsiella pneumoniae strain CRKP_41	plasmid unnamed2	126785	1	pOriT
NZ_CP107321.1	Klebsiella pneumoniae strain CRKP_40	plasmid unnamed1	193826	1	pOriT
NZ_CP107328.1	Klebsiella pneumoniae strain CRKP_39	plasmid unnamed1	193827	1	pOriT
NZ_CP107335.1	Klebsiella pneumoniae strain CRKP_38	plasmid unnamed1	193826	1	pOriT
NZ_CP107346.1	Klebsiella pneumoniae strain CRKP_36	plasmid unnamed1	193834	1	pOriT
NZ_CP107353.1	Klebsiella pneumoniae strain CRKP_35	plasmid unnamed1	299789	1	pMOBless
NZ_CP107373.1	Klebsiella pneumoniae strain CRKP_31	plasmid unnamed1	193835	1	pOriT
NZ_CP107384.1	Klebsiella pneumoniae strain CRKP_29	plasmid unnamed1	194591	1	pOriT
NZ_CP109949.1	Klebsiella pneumoniae strain KP1650	plasmid pKP1650-1	194879	1	pOriT
NZ_CP109956.1	Escherichia coli strain NC22	plasmid p3	255823	1	pCONJ
NZ_CP109974.1	Klebsiella pneumoniae strain 857	plasmid pA	192941	1	pOriT
NZ_CP109984.1	Klebsiella pneumoniae strain KP424	plasmid pKP424-2	293179	1	pCONJ
NZ_CP110261.1	Escherichia albertii strain KBSW16i	plasmid pKBSW16i-A	148447	2	pCONJ
NZ_CP110517.1	Klebsiella pneumoniae strain WS_29-1	plasmid pRWS291.s3	212886	1	pMOBless
NZ_CP110526.1	Klebsiella pneumoniae strain WS_29-2	plasmid pRWS292.s3	213187	1	pMOBless
NZ_CP111000.1	Escherichia coli strain J53-p133	plasmid p133-1	226559	1	pMOBless
NZ_CP111005.1	Escherichia coli strain J53-p131	plasmid p131-1	256283	1	pCONJ
NZ_CP111009.1	Escherichia coli strain J53-p130	plasmid p130-1	226559	1	pMOBless
NZ_CP111047.1	Chondrinema litorale strain WSW3-B12	plasmid unnamed5	309758	1	pMOBless
NZ_CP115151.1	Enterobacter hormaechei subsp. xiangfangensis strain MDCL 3	plasmid IncHI1BpNDM-MAR	200030	1	pMOBless
NZ_CP115352.1	Escherichia coli strain CUVET21-37	plasmid pCUVET21-37.1	141537	1	pMOB
NZ_CP115832.1	Klebsiella pneumoniae strain L4-FAA5	plasmid pL4FAA5_1	162142	1	pCONJ
NZ_CP116077.1	Escherichia coli strain DETEC-S586	plasmid pDETEC48	70464	1	pCONJ
NZ_CP116089.1	Escherichia coli strain DETEC-S565	plasmid pDETEC72	187674	1	pCONJ
NZ_CP116101.1	Escherichia coli strain DETEC-P881	plasmid pDETEC23	178682	1	pCONJ
NZ_CP116108.1	Escherichia coli strain DETEC-P829	plasmid pDETEC66	194772	1	pdCONJ
NZ_CP116492.1	Klebsiella pneumoniae strain XY05-03	plasmid unnamed1	218592	1	pOriT
NZ_CP116904.1	Klebsiella pneumoniae strain KP2722	plasmid pKP2722-1	181653	1	pOriT
NZ_CP117257.1	Rhizobium tumorigenes strain 1078	plasmid pTi1078	439071	1	pCONJ
NZ_CP117263.1	Rhizobium tumorigenes strain 932	plasmid pTi932	430508	1	pCONJ
NZ_CP117269.1	Rhizobium rhododendri strain rho-6.2	plasmid pTi6.2	381845	1	pCONJ
NZ_CP117741.1	Klebsiella pneumoniae strain 2022CK-00768	plasmid unnamed1	341460	1	pCONJ
NZ_CP117746.1	Klebsiella pneumoniae strain 2022CK-00752	plasmid unnamed1	381441	1	pCONJ
NZ_CP118692.1	Klebsiella pneumoniae strain KPTCM2	plasmid pKPTCM2-1	268400	1	pCONJ
NZ_CP118907.1	Klebsiella pneumoniae strain T-hvKP	plasmid p-T-hvKP-1	224153	1	pMOBless
NZ_CP119134.1	Streptomyces sp. FXJ1.172	plasmid p1	565563	2	pMOBless
NZ_CP119178.1	Klebsiella pneumoniae strain X-CRHVKP-130	plasmid p4	232058	1	pOriT
NZ_CP120550.1	Escherichia coli strain B1172	plasmid pB1172_153456	153456	1	pCONJ
NZ_CP120569.1	Escherichia coli strain 582	plasmid p582_124850	124850	1	pCONJ
NZ_CP121088.1	Escherichia coli strain ST3	plasmid p167kb	167740	1	pCONJ
NZ_CP121272.1	Streptomyces rochei strain JK1	plasmid unnamed	150470	1	pMOBless
NZ_CP122567.1	Klebsiella pneumoniae strain KP2185	plasmid pKP2185-vir	203769	1	pMOBless
NZ_CP122574.1	Klebsiella pneumoniae strain KP-2683-1	plasmid pKP-2683-1-vir	229269	1	pOriT
NZ_CP122579.1	Klebsiella pneumoniae strain NCRE-61	plasmid pNCRE-61-vir	205089	1	pMOBless
NZ_CP123047.1	Escherichia coli strain EC0430	plasmid pEC0430-1	207503	2	pCONJ
NZ_CP124377.1	Escherichia coli strain AVS0578	plasmid pAVS0578-C	72619	1	pCONJ
NZ_CP124497.1	Escherichia coli strain AVS0662	plasmid pAVS0662-B	75820	1	pCONJ
NZ_CP125081.1	Klebsiella pneumoniae subsp. pneumoniae strain HVKP1	plasmid p_IncFIB_K	154088	1	pOriT
NZ_CP125085.1	Klebsiella pneumoniae subsp. pneumoniae strain HVKP2	plasmid unnamed	223890	1	pMOBless
NZ_CP125335.1	Klebsiella pneumoniae strain WYKP586	plasmid unnamed1	302246	1	pCONJ
NZ_CP125344.1	Klebsiella pneumoniae strain WYKP589	plasmid pWYKP589-1	217869	1	pOriT
NZ_CP125350.1	Klebsiella pneumoniae strain WYKP594	plasmid pWYKP594-1	217743	1	pOriT
NZ_CP126542.1	Staphylococcus cohnii strain SDAQ-1	plasmid unnamed2	18664	1	pMOBless
NZ_CP126927.1	Escherichia coli O2:K1:H5 strain APEC E19035	plasmid pEND_Eco 19035-1	193604	2	pCONJ
NZ_CP126929.1	Escherichia coli O2:K1:H4 strain APEC E12053	plasmid pEND_Eco 12053-1	189727	1	pCONJ
NZ_CP126936.1	Escherichia coli O78:H4 strain APEC E19057	plasmid pEND_Eco19057-2	104962	1	pOriT
NZ_CP126941.1	Escherichia coli O2:K1:H7 strain APEC E18055	plasmid pEND_Eco 18055	199896	1	pCONJ
NZ_CP126943.1	Escherichia coli O1:K1:H7 strain APEC E18006	plasmid pEND_Eco 18006	192699	2	pCONJ
NZ_CP126945.1	Escherichia coli O1:K1:H7 strain APEC E16002	plasmid pEND_Eco 16002	191373	2	pCONJ
NZ_CP126956.1	Escherichia coli O78:H4 strain APEC E123	plasmid pEND_Eco 123-1	121788	1	pOriT
NZ_CP127154.1	Klebsiella pneumoniae subsp. pneumoniae strain T1	plasmid pT1_p1	221844	1	pOriT
NZ_CP127264.1	Escherichia coli strain TW10828	plasmid pTW10828_115.1k	115098	1	pCONJ
NZ_CP127301.1	Escherichia coli strain APEC37	plasmid pAPEC3701	192709	1	pdCONJ
NZ_CP127851.1	Escherichia coli strain MB7671	plasmid pMB7671_3	61762	1	pCONJ
NZ_CP128192.1	Klebsiella pneumoniae strain KP0714	plasmid pVir_KP0714	254123	1	pMOB
NZ_CP128833.1	Clostridium butyricum strain DKU-11	plasmid unnamed1	769297	1	pMOBless
NZ_CP128964.1	Escherichia coli strain TUM1887	plasmid pMTY1887_IncF	127328	1	pCONJ
NZ_CP129203.1	Klebsiella pneumoniae strain HMKP141603t	plasmid unnamed1	205285	1	pMOBless
NZ_CP129273.1	Escherichia coli strain G12	plasmid pG12a	160269	1	pCONJ
NZ_CP129280.1	Escherichia coli strain GZM7	plasmid pGZM7a	174537	1	pdCONJ
NZ_CP129699.1	Klebsiella pneumoniae strain 2016N17-469	plasmid p2016N17-469-265k	265129	1	pCONJ
NZ_CP129703.1	Klebsiella pneumoniae strain 2018C06-156	plasmid p2018C06-156-223k	223796	1	pMOBless
NZ_CP129850.1	Klebsiella pneumoniae strain 2020S06-160	plasmid p2020S06-160-299k	299491	1	pCONJ
NZ_CP129957.1	Enterobacter asburiae strain IK3	plasmid unnamed4	8099	1	pMOBless
NZ_CP130074.1	Salmonella enterica subsp. enterica serovar Schwarzengrund strain SEWLSH-26	plasmid IncFIB-IncFIC fusion	144836	2	pCONJ
NZ_CP130077.1	Salmonella enterica subsp. enterica serovar Schwarzengrund strain SEWLSH-25	plasmid IncFIB-IncFIC fusion	144828	2	pCONJ
NZ_CP130084.1	Salmonella enterica subsp. enterica serovar Schwarzengrund strain SEWLSH-7	plasmid IncFIB-IncFIC fusion	144833	2	pCONJ
NZ_CP130092.1	Salmonella enterica subsp. enterica serovar Schwarzengrund strain SEMDH-29	plasmid IncFIB-IncFIC fusion	143790	2	pCONJ
NZ_CP130097.1	Salmonella enterica subsp. enterica serovar Schwarzengrund strain SECVM-17	plasmid IncFIB-IncFIC fusion	144840	2	pCONJ
NZ_CP130104.1	Salmonella enterica subsp. enterica serovar Schwarzengrund strain SECVM-15	plasmid IncFIB-IncFIC fusion	144846	2	pCONJ
NZ_CP130107.1	Salmonella enterica subsp. enterica serovar Schwarzengrund strain SECVM-14	plasmid IncFIB-IncFIC fusion	144840	2	pCONJ
NZ_CP130110.1	Salmonella enterica subsp. enterica serovar Schwarzengrund strain SECVM-13	plasmid IncFIB-IncFIC fusion	144840	2	pCONJ
NZ_CP130113.1	Salmonella enterica subsp. enterica serovar Schwarzengrund strain SE CVM-11	plasmid IncFIB-IncFIC fusion	144841	2	pCONJ
NZ_CP130127.1	Salmonella enterica subsp. enterica serovar Schwarzengrund strain SECVM-5	plasmid IncFIB-IncFIC fusion	144840	2	pCONJ
NZ_CP130260.1	Klebsiella pneumoniae strain DX2-3hy	plasmid p2	132263	1	pMOBless
NZ_CP130275.1	Salmonella enterica subsp. enterica serovar Schwarzengrund strain SEWLSH-13	plasmid IncFIB-IncFIC	146167	2	pCONJ
NZ_CP130663.1	Klebsiella pneumoniae subsp. pneumoniae strain SM117	plasmid pSM117_3	195798	1	pOriT
NZ_CP130690.1	Klebsiella pneumoniae strain F1025	plasmid pF1025-Vir	204770	1	pOriT
NZ_CP130694.1	Klebsiella pneumoniae strain SP1030	plasmid pSP1030-Vir	204770	1	pOriT
NZ_CP132043.1	Klebsiella pneumoniae strain CRKP-F1	plasmid pCRKP-F1-VIR	194149	1	pOriT
NZ_CP132049.1	Klebsiella pneumoniae strain CRKP-B8	plasmid pCRKP-B8-VIR	192949	1	pOriT
NZ_CP132185.1	Vibrio cholerae strain DRC001	plasmid pDRC001	219361	1	pMOBless
NZ_CP132345.1	Clostridium butyricum strain CBM588	plasmid unnamed	794389	1	pMOBless
NZ_CP132604.1	Klebsiella pneumoniae strain 505107	plasmid p1	218485	1	pMOBless
NZ_CP132607.1	Klebsiella pneumoniae strain 489766	plasmid p1	205265	1	pOriT
NZ_CP132610.1	Klebsiella pneumoniae strain 352310	plasmid p1	211033	1	pMOBless
NZ_CP132614.1	Klebsiella pneumoniae strain 25188	plasmid p1	229629	1	pOriT
NZ_CP132616.1	Klebsiella pneumoniae strain 582610	plasmid p1	206635	1	pMOBless
NZ_CP132619.1	Klebsiella pneumoniae strain 474269	plasmid p1	333788	1	pOriT
NZ_CP132622.1	Klebsiella pneumoniae strain 16006	plasmid p1	224670	1	pOriT
NZ_CP132624.1	Klebsiella pneumoniae strain 15056	plasmid p1	267989	1	pdCONJ
NZ_CP132630.1	Klebsiella pneumoniae strain 7835	plasmid p1	228536	1	pOriT
NZ_CP132632.1	Klebsiella pneumoniae strain 110821	plasmid p1	428505	1	pCONJ
NZ_CP132635.1	Klebsiella pneumoniae strain 589394	plasmid p1	182106	1	pMOBless
NZ_CP132639.1	Klebsiella pneumoniae strain 589376	plasmid p1	182107	1	pMOBless
NZ_CP132646.1	Klebsiella pneumoniae strain 576901	plasmid p1	182107	1	pMOBless
NZ_CP132650.1	Klebsiella pneumoniae strain 550037	plasmid p1	203953	1	pMOBless
NZ_CP132654.1	Klebsiella pneumoniae strain 517485	plasmid p1	239749	1	pOriT
NZ_CP132661.1	Klebsiella pneumoniae strain 489775	plasmid p1	305455	1	pCONJ
NZ_CP132674.1	Klebsiella pneumoniae strain 371661	plasmid p1	330595	1	pCONJ
NZ_CP132676.1	Klebsiella pneumoniae strain 363389	plasmid p1	301976	1	pCONJ
NZ_CP132681.1	Klebsiella pneumoniae strain 31285	plasmid p2	201590	1	pMOBless
NZ_CP132684.1	Klebsiella pneumoniae strain 23620	plasmid p1	247986	1	pOriT
NZ_CP132695.1	Klebsiella pneumoniae strain 13765	plasmid p1	320610	1	pCONJ
NZ_CP132703.1	Klebsiella pneumoniae strain 12964	plasmid p1	308779	1	pCONJ
NZ_CP132710.1	Klebsiella pneumoniae strain 5881	plasmid p1	322633	1	pCONJ
NZ_CP132714.1	Klebsiella pneumoniae strain 5764	plasmid p1	226942	1	pMOBless
NZ_CP133099.1	Streptomyces rochei strain S32	plasmid unnamed1	171061	1	pMOBless
NZ_CP133402.1	Klebsiella pneumoniae strain Jinyinhai1	plasmid pJinyinhai1_1	197407	1	pOriT
NZ_CP133748.1	Klebsiella pneumoniae strain KP17	plasmid unnamed3	312066	1	pCONJ
NZ_CP133876.1	Klebsiella pneumoniae strain AMR180022	plasmid unnamed2	204977	1	pMOBless
NZ_CP134354.1	Escherichia coli strain TUM17668	plasmid pMTY17668_IncF	192566	1	pCONJ
NZ_CP134367.1	Escherichia coli strain TUM12368	plasmid pMTY12368_IncF	194814	1	pCONJ
NZ_CP134385.1	Escherichia coli strain TUM11352	plasmid pMTY11352_IncF	162343	1	pCONJ
NZ_CP134808.1	Klebsiella pneumoniae strain F9	plasmid pWDMF9A	339403	1	pOriT
NZ_CP135188.1	Klebsiella pneumoniae strain VA585-22	plasmid pVA585-22_226	226716	1	pOriT
NZ_CP135681.1	Escherichia coli strain TUM3755	plasmid pMTY3755_IncF	119515	1	pdCONJ
NZ_CP136268.1	Klebsiella pneumoniae strain L2425	plasmid pL2425-2	197423	1	pOriT
NZ_CP136533.1	Klebsiella pneumoniae strain NF01	plasmid pKpNF_01	228164	1	pOriT
NZ_FO834905.1	Klebsiella pneumoniae strain Kp52.145	plasmid II	121703	1	pMOB
NZ_LR134211.1	Klebsiella pneumoniae strain NCTC418	plasmid 2	205331	1	pMOBless
NZ_LR134403.1	Listeria monocytogenes strain NCTC7974	plasmid 6	407263	1	pMOBless
NZ_LR134418.1	Legionella adelaidensis strain NCTC12735	plasmid 9	451287	2	pMOBless
NZ_LR134433.1	Legionella adelaidensis strain NCTC12735	plasmid 24	365419	1	pMOB
NZ_LR134460.1	Tsukamurella tyrosinosolvens strain NCTC13231	plasmid 18	360013	1	pMOBless
NZ_LR134468.1	Tsukamurella tyrosinosolvens strain NCTC13231	plasmid 26	121210	1	pMOBless
NZ_LR214986.1	Mycoplasmopsis cynos strain NCTC10142	plasmid 13	986659	1	pMOBless
NZ_LR740759.1	Escherichia coli strain BEN5202 isolate laying hen 51 weeks old	plasmid paAPEC5202	223939	2	pCONJ
NZ_LR745043.1	Klebsiella pneumoniae isolate Klebsiella pneumoniae kpn154	plasmid pVIR_Kpn154	215306	1	pMOBless
NZ_LR745046.1	Klebsiella pneumoniae isolate Kpn2166	plasmid pVIR_Kpn2166	226671	1	pMOBless
NZ_LR792629.1	Klebsiella pneumoniae isolate SB5881	plasmid 2	160760	1	pCONJ
NZ_LR882976.1	Escherichia coli isolate L2_E1649	plasmid 4	120141	1	pOriT
NZ_LR882981.1	Escherichia coli isolate L3_CS7_E2980	plasmid 4	48305	1	pMOBless
NZ_LR882998.1	Escherichia coli isolate L3_E36_ETEC	plasmid 2	381858	1	pCONJ
NZ_LR883009.1	Escherichia coli isolate L5_E1779_ETEC	plasmid 4	88759	1	pCONJ
NZ_LR883013.1	Escherichia coli isolate L4_E1441_ETEC	plasmid 2	130302	1	pCONJ
NZ_LR883054.1	Escherichia coli isolate L1_E925	plasmid 5	51418	1	pMOBless
NZ_LR890652.1	Escherichia coli strain MINF_2E isolate MINF_2E	plasmid 2	207369	1	pCONJ
NZ_LT222314.1	Pseudomonas cerasi isolate Sour cherry (Prunus cerasus) symptomatic leaf	plasmid p58T2	70584	1	pMOBless
NZ_LT963392.1	Pseudomonas syringae pv. cerasicola isolate CFBP6109	plasmid PP1	118774	1	pMOBless
NZ_LT963399.1	Pseudomonas cerasi isolate PL963	plasmid PP4	70589	1	pMOBless
NZ_LT963413.1	Pseudomonas syringae isolate CFBP3840	plasmid PP4	78348	1	pMOB
NZ_LT985194.1	Pseudomonas syringae strain CFBP 2116	plasmid PP3	83816	1	pMOB
OY754350.1	Escherichia coli isolate F163	plasmid : pF163-1	176757	1	pCONJ

## Sheet: Genus
Table S2_B: Proportion of plasmids encoding a PDF gene by genus
Genus	Total Number of Replicon	Number of replicon encoding a PDF gene	Percentage of replicon encoding a PDF gene (%)
Klebsiella	8447	386	4.57
Escherichia	9890	174	1.76
Salmonella	2585	16	0.62
Clostridium	380	12	3.16
Rhizobium	548	9	1.64
Pseudomonas	598	8	1.34
Staphylococcus	1957	6	0.31
Streptomyces	305	5	1.64
Mesorhizobium	60	3	5
Shigella	495	3	0.61
Vibrio	373	3	0.8
Acinetobacter	1865	2	0.11
Aminobacter	32	2	6.25
Enterobacter	1803	2	0.11
Legionella	91	2	2.2
Rhodococcus	233	2	0.86
Tsukamurella	27	2	7.41
Acuticoccus	11	1	9.09
Ancylobacter	6	1	16.67
Chondrinema	28	1	3.57
Lachnospira	3	1	33.33
Listeria	79	1	1.27
Microbacterium	18	1	5.56
Miltoncostaea	2	1	50
Mycoplasma	3	1	33.33
Mycoplasmopsis	49	1	2.04
Paenibacillus	74	1	1.35
Paraburkholderia	49	1	2.04
Priestia	295	1	0.34
Pusillibacter	2	1	50
Raoultella	147	1	0.68
Selenomonas	11	1	9.09
Sphingomonas	70	1	1.43
Tistrella	3	1	33.33
Vescimonas	3	1	33.33

## Sheet: Species
Table S2-C: Proportion of plasmids encoding a PDF gene by species
Species	Total Number of Replicon	Number of replicon encoding a PDF gene	Percentage of replicons encoding a PDF gene (%)
Klebsiella pneumoniae	7286	376	5.16
Escherichia coli	9486	170	1.79
Salmonella enterica	2529	16	0.63
Clostridium butyricum	18	9	50
Rhizobium sp.	188	6	3.19
Staphylococcus carnosus	5	4	80
Klebsiella quasipneumoniae	382	3	0.79
Klebsiella sp.	91	3	3.3
Pseudomonas avellanae	10	3	30
Pseudomonas syringae	51	3	5.88
Shigella flexneri	276	3	1.09
Acinetobacter baumannii	862	2	0.23
Aminobacter sp.	28	2	7.14
Clostridium tagluense	7	2	28.57
Escherichia albertii	204	2	0.98
Klebsiella aerogenes	88	2	2.27
Klebsiella variicola	152	2	1.32
Legionella adelaidensis	28	2	7.14
Pseudomonas cerasi	12	2	16.67
Rhizobium tumorigenes	10	2	20
Streptomyces rochei	3	2	66.67
Tsukamurella tyrosinosolvens	26	2	7.69
Acuticoccus sp.	11	1	9.09
Ancylobacter polymorphus	5	1	20
Chondrinema litorale	28	1	3.57
Clostridium taeniosporum	3	1	33.33
Enterobacter asburiae	122	1	0.82
Enterobacter hormaechei	889	1	0.11
Escherichia fergusonii	152	1	0.66
Escherichia sp.	18	1	5.56
Lachnospira eligens	3	1	33.33
Listeria monocytogenes	66	1	1.52
Mesorhizobium huakuii	5	1	20
Mesorhizobium loti	5	1	20
Mesorhizobium sp.	33	1	3.03
Microbacterium sp.	10	1	10
Miltoncostaea oceani	2	1	50
Mycoplasmopsis cynos	17	1	5.88
Paenibacillus cellulosilyticus	3	1	33.33
Paraburkholderia aromaticivorans	7	1	14.29
Priestia filamentosa	8	1	12.5
Pusillibacter faecalis	2	1	50
Raoultella ornithinolytica	84	1	1.19
Rhizobium rhododendri	2	1	50
Rhodococcus erythropolis	26	1	3.85
Rhodococcus fascians	6	1	16.67
Selenomonas ruminantium	9	1	11.11
Sphingomonas paeninsulae	2	1	50
Staphylococcus aureus	1198	1	0.08
Staphylococcus cohnii	10	1	10
Streptomyces enissocaesilis	1	1	100
Streptomyces sp.	137	1	0.73
Streptomyces tendae	2	1	50
Tistrella mobilis	3	1	33.33
Vescimonas fastidiosa	2	1	50
Vibrio campbellii	39	1	2.56
Vibrio cholerae	17	1	5.88
Vibrio sp.	28	1	3.57
