# Supplementary material for: Unraveling the Prevalence and Multifaceted Roles of Accessory Peptide Deformylases in Bacterial Adaptation and Resistance
Source: Mol Biol Evol. 2025 Nov 29;42(12):msaf311. doi: 10.1093/molbev/msaf311 (PMC12690207; doi:10.1093/molbev/msaf311)
Supplement: msaf311_Supplementary_Data [file msaf311_supplementary_data.zip › Table_S5.xlsx]

## Sheet: Feuil1
Table S5: Data collection and refinement statistics.
	Def1VCH in complex with ACT (pdb: 9QFR)	Def2VCH in complex with ACT (pdb: 9QFT)
Wavelength	0.9793	0.9537
Resolution range	41 - 1.52 (1.55 - 1.52)	48.77 - 1.82 (1.86 - 1.82)
Space group	P 21 21 21	P 43 21 2
Unit cell	41.78 44.48 213.66 90 90 90	72.89 72.89 150.72 90 90 90
Total reflections	896436 (34710)	973553 (67199)
Unique reflections	62085 (2498)	37514 (2780)
Multiplicity	14.4 (13.9)	26.0 (24.2)
Completeness (%)	99.45 (88.90)	99.94 (99.82)
Mean I/sigma(I)	10.99 (1.59)	28.72 (2.01)
Wilson B-factor	23.72	37.95
R-merge	0.1141 (0.7088)	0.05959 (1.36)
R-meas	0.1184 (0.736)	0.06082 (1.389)
R-pim	0.0313 (0.1943)	0.01198 (0.2791)
CC1/2	0.997 (0.882)	1 (0.912)
CC*	0.999 (0.968)	1 (0.977)
Reflections used in refinement	62070 (2498)	37244 (2804)
Reflections used for R-free	3104 (125)	1863 (140)
R-work	0.1750 (0.2475)	0.1805 (0.3814)
R-free	0.2057 (0.2531)	0.2197 (0.3802)
Number of non-hydrogen atoms	3144	2823
macromolecules	2658	2554
ligands	56	56
solvent	430	213
Protein residues	336	328
RMS(bonds)	0.006	0.007
RMS(angles)	0.98	1.01
Ramachandran favored (%)	97.59	99.38
Ramachandran allowed (%)	2.41	0.62
Ramachandran outliers (%)	0	0
Rotamer outliers (%)	0.34	1.37
Clashscore	3.28	4.73
Average B-factor	36.15	54.1
macromolecules	34.84	54.67
ligands	34.99	43.96
solvent	44.39	49.93
Statistics for the highest-resolution shell are shown in parentheses.
